# Supplementary material for: Splice‐switch oligonucleotide‐based combinatorial platform prioritizes synthetic lethal targets CHK1 and BRD4 against MYC‐driven hepatocellular carcinoma
Source: Bioeng Transl Med. 2022 Sep 3;8(1):e10363. doi: 10.1002/btm2.10363 (PMC9842033; doi:10.1002/btm2.10363)
Supplement: Supplementary file 2 — Table S1 QPOP combination design using orthogonal array composite design consisting of 50 combinations for six modulators at three dosages (−1, 0, 1). Table S2. Concentrations of sorafenib and cabozantinib used for QPOP in Bel7402, HCCLM3 and SNU387 at 3 dosages (−1, 0 1). IC15 and IC30 values are used for QPOP if the IC50 value is lower than Cmax. Else, 5% and 10% Cmax values are used for QPOP. IC50 values are represented as means ± SD (n = 3). Table S3. Parameter estimates and significance of QPOP analyses on Bel7402, HCCLM3 and SNU398. Statistical analyses were performed using sum of squares F‐test (*p < 0.05; **p < 0.01; ***p < 0.001). Table S4. Top‐ranked two‐modulator combinations for MYC Hi Bel7402 and HCCLM3 when normalized to MYC Lo SNU387. Overall rankings are in parentheses. Table S5. List of primer sequences and antibodies. [file BTM2-8-e10363-s001.xlsx]

## Sheet: Table S1
	Table S1. QPOP combination design using orthogonal array composite design consisting of 50 combinations for six modulators at three dosages (-1, 0, 1).
	Combination	Sorafenib	Cabozantinib	ssCHK1	ssMAX	ssMCL1	ssBRD4
	1	-1	-1	-1	-1	-1	-1
	2	-1	-1	-1	-1	1	1
	3	-1	-1	-1	1	-1	1
	4	-1	-1	-1	1	1	-1
	5	-1	-1	1	-1	-1	1
	6	-1	-1	1	-1	1	-1
	7	-1	-1	1	1	-1	-1
	8	-1	-1	1	1	1	1
	9	-1	1	-1	-1	-1	1
	10	-1	1	-1	-1	1	-1
	11	-1	1	-1	1	-1	-1
	12	-1	1	-1	1	1	1
	13	-1	1	1	-1	-1	-1
	14	-1	1	1	-1	1	1
	15	-1	1	1	1	-1	1
	16	-1	1	1	1	1	-1
	17	1	-1	-1	-1	-1	1
	18	1	-1	-1	-1	1	-1
	19	1	-1	-1	1	-1	-1
	20	1	-1	-1	1	1	1
	21	1	-1	1	-1	-1	-1
	22	1	-1	1	-1	1	1
	23	1	-1	1	1	-1	1
	24	1	-1	1	1	1	-1
	25	1	1	-1	-1	-1	-1
	26	1	1	-1	-1	1	1
	27	1	1	-1	1	-1	1
	28	1	1	-1	1	1	-1
	29	1	1	1	-1	-1	1
	30	1	1	1	-1	1	-1
	31	1	1	1	1	-1	-1
	32	1	1	1	1	1	1
	33	-1	-1	-1	-1	-1	-1
	34	-1	0	0	0	0	0
	35	-1	1	1	1	1	1
	36	0	-1	-1	0	0	1
	37	0	0	0	1	1	-1
	38	0	1	1	-1	-1	0
	39	1	-1	0	-1	1	0
	40	1	0	1	0	-1	1
	41	1	1	-1	1	0	-1
	42	-1	-1	1	1	0	0
	43	-1	0	-1	-1	1	1
	44	-1	1	0	0	-1	-1
	45	0	-1	0	1	-1	1
	46	0	0	1	-1	0	-1
	47	0	1	-1	0	1	0
	48	1	-1	1	0	1	-1
	49	1	0	-1	1	-1	0
	50	1	1	0	-1	0	1

## Sheet: Table S2
	Table S2. Concentrations of sorafenib and cabozantinib used for QPOP in Bel7402, HCCLM3 and SNU387 at 3 dosages (-1, 0 1). IC15 and IC30 values are used for QPOP if the IC50 value is lower than Cmax. Else, 5% and 10% Cmax values are used for QPOP. IC50 values are represented as means ± SD (n = 3)
		IC50 (µM)	Cmax (µM)	-1 (µM)	0 (µM)	1 (µM)
	Sorafenib	9.316 ± 2.515	20.1	0	4.417 ± 0.646 (IC15)	6.461 ± 1.364 (IC30)
	Cabozantinib	16.367 ± 3.53	4.61	0	0.2305 (5% Cmax)	0.461 (10% Cmax)

## Sheet: Table S3
	Table S3. Parameter estimates and significance of QPOP analyses on Bel7402, HCCLM3 and SNU398. Statistical analyses were performed using sum of squares F-test (*p < 0.05; **p < 0.01; ***p < 0.001).
		Bel7402		HCCLM3		SNU387
		Estimate	Significance	Estimate	Significance	Estimate	Significance
	Intercept	0.91	***	0.809	***	0.682	***
	Sorafenib	-0.056	***	-0.017	*	-	-
	Cabozantinib	-	-	-0.219		-0.114
	ssCHK1	-0.006	***	0.102		-0.0056	***
	ssMAX	-0.001	*	-0.00749	***	-0.005	***
	ssMCL1	0.145	**	-0.007	***	-0.005	***
	ssBRD4	-0.009	***	-0.128		-	-
	Sorafenib:Cabozantinib	-	-	0.0475		-	-
	Sorafenib:ssCHK1	0.000493	**	-	-	-	-
	Sorafenib:ssMCL1	0.000351	*	-	-	-	-
	Sorafenib:ssBRD4	0.000675	***	-	-	-	-
	ssCHK1:ssMAX	-	-	7.05e-05	*	5.63e-05	*
	ssCHK1:ssMCL1	5.33e-05	**	6.52e-05	*	6.58e-05	**
	ssCHK1:ssBRD4	6.91e-05	***	5.88e-05	*	-	-
	ssMAX:ssMCL1	-	-	6.7e-05	*	6.24e-05	**
	ssMAX:ssBRD4	-	-	7.36e-05	**	-	-
	ssMCL1:ssBRD4	6.97e-05	***	6.68e-05	*	-	-
	ssCHK1^2	-	-	-0.00218		-	-
	ssMCL1^2	-0.00305	***	-	-	-	-
	ssBRD4^2	-	-	0.002423		-	-
	R2 (QPOP)	0.949		0.883		0.827

## Sheet: Table S4
	Table S4. Top-ranked two-modulator combinations for MYCHi Bel7402 and HCCLM3 when normalised to MYCLo SNU387. Overall rankings are in parentheses.
	Top ranked 2-SSO combinations in MYCHi BEL7402 (Normalised against MYCLo SNU387)
	Rank	Sorafenib	Cabozantinib	ssCHK1	ssMAX	ssMCL1	ssBRD4	Normalised Viability
	1 (1)	6.461	0	0	0	0	50	0.343
	2 (9)	4.417	0	0	0	0	50	0.298
	3 (26)	0	0	1	0	0	50	0.198	ssCHK1 + ssBRD4
	4 (27)	0	0	0	1	0	50	0.197
	5 (33)	0	0.2305	0	0	0	50	0.174
	6 (41)	0	0.461	0	0	0	50	0.148
	7 (55)	6.461	0	0	0	0	1	0.137
	8 (65)	6.461	0	1	0	0	0	0.13
	9 (67)	6.461	0	0	1	0	0	0.129
	10 (81)	0	0	0	0	50	50	0.113
	(61)	6.461	0	0	0	0	0	0.132
	(629)	0	0.2305	0	0	0	0	-0.255
	Top ranked 2-SSO combinations in MYCHi HCCLM3 (Normalised against MYCLo SNU387)
	Rank	Sorafenib	Cabozantinib	ssCHK1	ssMAX	ssMCL1	ssBRD4	Normalised Viability
	1 (1)	6.461	0	0	0	0	50	0.318
	2 (6)	4.417	0	0	0	0	50	0.282
	3 (21)	0	0.461	0	0	0	50	0.254
	4 (36)	0	0.2305	0	0	0	50	0.23
	5 (67)	0	0	0	1	0	50	0.205
	6 (68)	0	0	0	0	1	50	0.204
	7 (167)	0	0	0	50	0	50	0.144
	8 (233)	0	0	0	50	0	1	0.117
	9 (251)	6.461	0	0	0	0	1	0.11
	10 (262)	6.461	0	0	50	0	0	0.107
	11 (263)	0	0	0	0	50	50	0.107
	12 (266)	0	0	50	0	0	50	0.105	ssCHK1 + ssBRD4
	(538)	6.461	0	0	0	0	0	-0.015
	(635)	0	0.461	0	0	0	0	-0.079

## Sheet: Table S5
	Table S5. List of primer sequences and antibodies.
	Gene name	Direction	Primer sequence	Application
	CHEK1	Forward	CAGAAAATCTTCTGTTGGATGA	qRT-PCR of spliced transcript
		Reverse	TCCACAGGACCAAACATCAA	qRT-PCR of spliced transcript
		Forward	TGTCAGAGTCTCCCAGTGGA	qRT-PCR of total transcript
		Reverse	AGGGGCTGGTATCCCATAAG	qRT-PCR of total transcript
		Forward	TCTTCCATCAACTCATGGCA	Gel electrophoresis
		Reverse	TCCACAGGACCAAACATCAA	Gel electrophoresis
	MAX	Forward	GAACGAAAACGTAGGGACCA	qRT-PCR of spliced transcript
		Reverse	TGCTGGTGTGTGTGGTTTTT	qRT-PCR of spliced transcript
		Forward	CAACAGCCTCTACACCAACG	qRT-PCR of total transcript
		Reverse	GGAGCTTCTTCCTGCTTTGG	qRT-PCR of total transcript
		Forward	TGTTGTTGTCGGTGACTTCC	Gel electrophoresis
		Reverse	GCGTTGGTGTAGAGGCTGTT	Gel electrophoresis
	MCL1	Forward	TAAGGACAAAACGGGACTGG	qRT-PCR of spliced transcript
		Reverse	GATATGCCAAACCAGCTCCTA	qRT-PCR of spliced transcript
		Forward	GTAGGAGCTGGTTTGGCATAT	qRT-PCR of total transcript
		Reverse	CCTCTTGCCACTTGCTTTTC	qRT-PCR of total transcript
		Forward	GCCAAGGACACAAAGCCAAT	Gel electrophoresis
		Reverse	GCTAGGTTGCTAGGGTGCAA	Gel electrophoresis
	BRD4	Forward	GGATATGGGAACAATAAAGAAGCG	qRT-PCR of spliced transcript
		Reverse	CGGTTTCTTCTGTGGGTAGC	qRT-PCR of spliced transcript
		Forward	TCTACAAGCCTGTGGACGTG	qRT-PCR of total transcript
		Reverse	AGCACCAAACTCCTGAGCAT	qRT-PCR of total transcript
		Forward	GGATATGGGAACAATAAAGAAGCG	Gel electrophoresis
		Reverse	TGTGTTTGGTACCGTGGAAA	Gel electrophoresis
	AURKA	Forward	GTCACAAGCCGGTTCAGAAT	qRT-PCR of spliced transcript
		Reverse	TTTGATGCCAGTTCCTCCTC	qRT-PCR of spliced transcript
		Forward	TGGGTGGTCAGTACATGCTC	qRT-PCR of total transcript
		Reverse	CAAAAGGAGGCTTCCCAACT	qRT-PCR of total transcript
	CDK1	Forward	CTTTTCCATGGGGATTCAGA	qRT-PCR of spliced transcript
		Reverse	AGGCTTCCTGGTTTCCATTT	qRT-PCR of spliced transcript
		Forward	TCCCATGTCAAAAACTTGGA	qRT-PCR of total transcript
		Reverse	TGGATGATTCAGTGCCATTT	qRT-PCR of total transcript
	CDK9	Forward	TTGATTGAGATTTGTCGAACCA	qRT-PCR of spliced transcript
		Reverse	CATCTGCATCACCCTCTTGA	qRT-PCR of spliced transcript
		Forward	GTGCATCATGGCAGAGATGT	qRT-PCR of total transcript
		Reverse	ACCAGCTCCAGCTTTTCGTA	qRT-PCR of total transcript
	MXD1	Forward	GGAGAAGAATAGACGGGCTCA	qRT-PCR of spliced transcript
		Reverse	AAACTCAACGTAGTGTGTCGAC	qRT-PCR of spliced transcript
		Forward	CTGAAGAGGCAGCTGGAGAA	qRT-PCR of total transcript
		Reverse	TCAGAGTCGCTCACACTGCT	qRT-PCR of total transcript
	CYP1A2	Forward	TCATCCTGGAGACCTTCCGACA	qRT-PCR of total transcript
		Reverse	GCCACTGGTTTACGAAGACACAG	qRT-PCR of total transcript
	CYP2E1	Forward	GAGCACCATCAATCTCTGGACC	qRT-PCR of total transcript
		Reverse	CACGGTGATACCGTCCATTGTG	qRT-PCR of total transcript
	LECT2	Forward	GTGCTGGCAAGTCTTCCAATGAG	qRT-PCR of total transcript
		Reverse	CCAGTGAATGGTGCGTACACAG	qRT-PCR of total transcript
	RGN	Forward	GGAGGAAGTGTCCAACTCTCTG	qRT-PCR of total transcript
		Reverse	CAATGGTGGCAACATAGCCTCC	qRT-PCR of total transcript
	GAPDH	Forward	AAGGTGAAGGTCGGAGTCAA	qRT-PCR of total transcript
		Reverse	AATGAAGGGGTCATTGATGG	qRT-PCR of total transcript
	Target	Antibody	Application
	BRD4	Cell Signalling Technology (# 13440)	Immunoblot
	CHK1	Cell Signalling Technology (# 2360)	Immunoblot
	MCL1	Proteintech (16225-1-AP)	Immunoblot
	MAX	Cell Signalling Technology (# 4739)	Immunoblot
	MYC	Abcam (ab32072)	Immunoblot / Immunofluorescence
	Cyclin D1	Cell Signalling Technology (# 2978)	Immunoblot
	γH2A.X	Cell Signalling Technology (# 9718)	Immunoblot
	PARP	Cell Signalling Technology (# 9542)	Immunoblot
	Total caspase 3	Cell Signalling Technology (# 9662)	Immunoblot
	Cleaved caspase 3	Cell Signalling Technology (# 9664)	Immunoblot
	Actin	Sigma (A5441)	Immunoblot
	Anti-mouse IgG HRP-conjugate	Millipore (AP308P)	Immunoblot
	Anti-rabbit IgG HRP-conjugate	Millipore (AP307P)	Immunoblot
	Anti-rabbit Cross-Adsorbed IgG Alexa Fluor 488-conjugate	Invitrogen (A-11008)	Immunofluorescence
